# Supplementary material for: Anti-Inflammatory Effect of Ethanolic Extract from Tabebuia rosea (Bertol.) DC., Quercetin, and Anti-Obesity Drugs in Adipose Tissue in Wistar Rats with Diet-Induced Obesity
Source: Molecules. 2023 Apr 28;28(9):3801. doi: 10.3390/molecules28093801 (PMC10180162; doi:10.3390/molecules28093801)
Supplement: Supplementary file 1 [file molecules-28-03801-s001.zip]

Archive with 1 entries (1 files):
- molecules-2318485-Supplementary.pdf
